# Supplementary material for: Sildenafil does not improve performance in 16.1 km cycle exercise time-trial in acute hypoxia
Source: PLoS One. 2019 Jan 17;14(1):e0210841. doi: 10.1371/journal.pone.0210841 (PMC6336365; doi:10.1371/journal.pone.0210841)
Supplement: S1 Dataset — (XLSX) [file pone.0210841.s001.xlsx]

## Sheet: Subject Demographic
																				Subject	Age (years)	Height (cm)	Weight (kg)	VO2max (mL min-1 kg-1)
																				1	46	178.5	67.3	76.2
																				2	45	178	63.7	68.1319
																				3	35	183	78.5	56.6879
																				4	32	172.5	61.9	77.8675
																				5	32	180	85.7	60.9102
																				6	22	184	75.5	77.0861
																				7	48	186	74	54.7297
																				8	43	182	66.3	65.1584
																				9	30	172	66.2	74.6224
																				10	33	178	67.4	65.8754
																				11	47	184	83	73.8554
																				12	28	182	63.1	72.5832

## Sheet: TT Mean Power
Subject	P N	P H	S H
1	239	221	258
2	276	226	216
3	265	202	208
4	295	253	227
5	249	211	217
6	308	247	238
7	265	240	239
8	301	257	252
9	318	243	237
10	240	183	188
11	286	245	242
12	260	232	228
Mean power output (watts) during 16.1km time trial component.

## Sheet: TT HRavg
Subject	P N	P H	S H
1	176	171	173
2	144	153	155
3	180	178	176
4	175	171	167
5	177	178	115
6	175	168	169
7	162	160	164
8	175	167	170
9	178	171	174
10	176	156	174
11	180	172	171
12	167	165	162
Mean heart rate (bpm) during 16.1km time trial component.

## Sheet: TT HRmax
Subject	P N	P H	S H
1	182	177	175
2	159	163	163
3	200	194	191
4	182	182	174
5	187	184	161
6	185	174	174
7	176	173	171
8	179	172	175
9	189	179	181
10	190	169	179
11	194	188	186
12	173	173	167
Maximum heart rate (bpm) during 16.1km time trial component.

## Sheet: TT VO2avg
Subject	P N	P H	S H
1	41.6	40.1	43.1
2	43.1	39.4	33.3
3	36.9	28.9	26.3
4	58.2	41.7	38.5
5	42	33	34.2
6	50.3	38.2	38.2
7	40.5	38.4	39.2
8	45.2	33.4	44.1
9	54.4	42.7	42.7
10	44.9	36.7	33.7
11	44.6	35.2	27.9
12	50.7	47.5	36.5
Mean VO2 (mL min-1 kg-1) during 16.1km time trial component.

## Sheet: TT PIO2
Subject	P N	P H	S H
1	142.329	104.37	104.517
2	142.538	102.9	104.37
3	143.374	102.753	104.664
4	143.583	102.312	102.459
5	144.001	102.165	102.312
6	145.255	104.664	102.9
7	145.464	102.165	102.753
8	145.464	102.606	104.37
9	145.673	104.517	102.753
10	145.882	102.165	102.9
11	146.091	104.223	104.517
12	148.808	102.165	104.37
Mean PIO2 (mmHg) during 16.1km time trial component.

## Sheet: SS Power
Subject	P N	P H	S H
1	235	204	204
2	205	176	176
3	220	182	182
4	230	196	196
5	245	203	203
6	260	216	216
7	230	196	196
8	230	200	200
9	235	202	202
10	210	174	174
11	255	220	220
12	245	197	197
Mean power output (watts) during steady state exercise component.

## Sheet: SS VO2avg
Subject	P N	P H	S H
1	45.77	37.15	38.19
2	39.72	34.22	33.56
3	32.61	27.9	22.93
4	48.95	38.29	36.51
5	40.02	30.22	31.16
6	50.86	33.64	20.53
7	37.97	34.19	33.92
8	40.57	34.54	37.56
9	44.71	37.92	38.97
10	43.03	34.42	33.23
11	38.8	31.69	33.98
12	49.29	40.89	33.91
Mean VO2 (mL min-1 kg-1) during steady state exercise component.

## Sheet: SS CO
Subject	P N	P H	S H
1	15.3	15.81	16.46
2	15.09	14.41	16.61
4	13.65	14.71	16.42
6	13.35	20.08	15.56
7	15.8	17.97	17.46
8	19.64	16.49	20.92
9	23.59	21.96	23.71
10	17.1	16.67	19.72
11	19.29	16.35	19.14
12	14.7	16.21	16.76
Mean cardiac output (L min-1) during steady state exercise component.

## Sheet: SS SV
Subject	P N	P H	S H
1	90.73	97.19	99.36
2	117.19	113.67	113.22
4	91.75	94.45	107.52
6	86.82	124.93	93.35
7	105.53	121.62	113.62
8	131.19	107.97	132.63
9	157.57	137.53	147.54
10	108.41	107.76	119.02
11	123.91	103.66	118.35
12	90.88	103.41	106.96
Mean stroke volume (ml) during steady state exercise component.

[truncated: 8 more sheets: SS PAP, SS SPB, SS DBP, SS MAP, MAX Power, MAX VO2max, MAX SPO2, MAX VE VO2]
